# Supplementary material for: Autoantibodies-Abzymes with Phosphatase Activity in Experimental Autoimmune Encephalomyelitis Mice
Source: Molecules. 2024 Mar 20;29(6):1382. doi: 10.3390/molecules29061382 (PMC10975087; doi:10.3390/molecules29061382)
Supplement: Supplementary file 1 [file molecules-29-01382-s001.zip]

Archive with 1 entries (1 files):
- molecules-2844258-supplementary.pdf
